# Supplementary material for: Evidence of cooperative effect on the enhanced superconducting transition temperature at the FeSe/SrTiO3 interface
Source: Nat Commun. 2019 Feb 15;10:758. doi: 10.1038/s41467-019-08560-z (PMC6377624; doi:10.1038/s41467-019-08560-z)
Supplement: Supplementary file 3 — Source Data [file 41467_2019_8560_MOESM3_ESM.xlsx]

## Sheet: Fig. 1e-f
Fig. 1e-f
	Es (meV)	Es uncertainty (meV)	Omega1 (meV)	Omega1 uncertainty (meV)		m (amu)
	100	±2	94.2	±3		16
	95	±3	91	±3		18
	Es* (meV)	Es* uncertainty (meV)	Omega2 (meV)	Omega2 uncertainty (meV)
	58	±3	58.3	±3
	55	±3	56.4	±3

## Sheet: Fig. 4
Fig. 4		Supplementary Figure 12 uses the same data points as fig. 4
	gap1 (meV) in panel a	gap2 (meV) in panel b	gap uncertainty (meV)	ratio	ratio uncertainty
	9.3	9.45	±0.35	0	±0
	10.7	10.9	±0.35	0.076	±0.014
	11.35	12.65	±0.35	0.14	±0.011
	11.4	12.5	±0.35	0.143	±0.006
	11.65	13.15	±0.35	0.163	±0.011
	12.1	13.3	±0.35	0.202	±0.008
	12.1	13.25	±0.35	0.226	±0.009
	11.5	10.18	±0.35	0.15	±0.015
	10.1	12.95	±0.35	0.059	±0.01
	11.3	12.7	±0.35	0.149	±0.017
	11.4	12.05	±0.35	0.171	±0.017
	11.45	12.55	±0.35	0.159	±0.017
	doping (e-/Fe)	doping uncertainty (e-/Fe)
	0.116	±0.005
	0.113047	±0.005
	0.112114	±0.005
	0.117493	±0.005
	0.119255	±0.005
	0.111929	±0.005
	0.12	±0.005

## Sheet: Supplementary Figure 6b
Supplementary Figure 6b
	main band FWHM (meV)	main FWHM uncertainty (meV)	replica band FWHM (meV)
	27.7717	±2.46	27.769
	24.9503	±2.21	24.949
	24.4034	±1.45	24.6656
	23.8778	±1.83	23.8757
	25.1239	±2.03	25.1218
	24.6143	±1.21	24.6123

## Sheet: Supplementary Figure 9d-e
Supplementary Figure 9d-e
	gap1 (meV)	gap uncertainty (meV)	Gamma1 (meV)	Gamma1 uncertainty (meV)
	10.8	±0.35	19.6	±1.3
	11.4	±0.35	19.55	±1.3
	11.45	±0.35	18.2	±1.3
	11.7	±0.35	20.35	±1.3
	12.1	±0.35	21	±1.3
	12.05	±0.35	18.85	±1.3
	10.1	±0.35	18	±1.3
	11.2	±0.35	18.5	±1.3
	11.4	±0.35	17.5	±1.3
	11.3	±0.35	18.2	±1.3
	11.5	±0.35	20.7	±1.3
	gap2 (meV)	gap uncertainty (meV)	Gamma1 (meV)	Gamma1 uncertainty (meV)
	10.9	±0.35	11.2	±1.3
	12.6	±0.35	12.1	±1.3
	12.9	±0.35	11.7	±1.3
	13.1	±0.35	11.1	±1.3
	13.35	±0.35	11.3	±1.3
	13.3	±0.35	11.8	±1.3
	10.3	±0.35	12.3	±1.3
	12.6	±0.35	10.2	±1.3
	12.8	±0.35	10.5	±1.3
	12.1	±0.35	10.7	±1.3
	12.5	±0.35	12.45	±1.3

## Sheet: Supplementary Figure 10d
Supplementary Figure 10d
	temperature1 (K)	gap1 (meV)	gap uncertainty (meV)
	6	11.2	±0.35
	31	11	±0.35
	49	7.7	±0.35
	52	5.8	±0.35
	54	3.9	±0.35
	56	0	±0.35
	59	0	±0.35
	62	0	±0.35
	temperature2 (K)	gap2 (meV)	gap uncertainty (meV)
	6	12.1	±0.35
	24.5	12	±0.35
	34.5	11.8	±0.35
	43.5	11	±0.35
	48	10	±0.35
	57.5	6.1	±0.35
	64.5	0	±0.35
	75	0	±0.35
	78	0	±0.35

## Sheet: Supplementary Figure 12
Supplementary Figure 12		Supplementary Figure 12 uses the same data points as fig. 4
	gap1 (meV) in panel a	gap2 (meV) in panel b	gap uncertainty (meV)	ratio	ratio uncertainty
	9.3	9.45	±0.35	0	±0
	10.7	10.9	±0.35	0.076	±0.014
	11.35	12.65	±0.35	0.14	±0.011
	11.4	12.5	±0.35	0.143	±0.006
	11.65	13.15	±0.35	0.163	±0.011
	12.1	13.3	±0.35	0.202	±0.008
	12.1	13.25	±0.35	0.226	±0.009
	11.5	10.18	±0.35	0.15	±0.015
	10.1	12.95	±0.35	0.059	±0.01
	11.3	12.7	±0.35	0.149	±0.017
	11.4	12.05	±0.35	0.171	±0.017
	11.45	12.55	±0.35	0.159	±0.017
